# Supplementary material for: Caspase-2 promotes AMPA receptor internalization and cognitive flexibility via mTORC2-AKT-GSK3β signaling
Source: Nat Commun. 2019 Aug 9;10:3622. doi: 10.1038/s41467-019-11575-1 (PMC6689033; doi:10.1038/s41467-019-11575-1)
Supplement: Supplementary file 4 — Source Data [file 41467_2019_11575_MOESM4_ESM.xlsx]

## Sheet: Fig1
	Fig.1a			Fig.1b			Fig.1c			Fig1 d-e
	DMSO	Z-VDVAD		Con-sh	C2-sh		WT	KO		Con-sh(formation)	C2-sh (formation)	Con-sh (elimination)	C2-sh (elimination)	Con-sh (overall)	C2-sh (overall)
	0.897211	1.11321		0.746269	0.816523		0.831464	1.14579		0	0	0.04	0.0285714	-0.04	-0.0285714
	0.908008	0.647422		0.481336	0.721336		1.08421	0.975717		0.166667	0.04	0.166667	0	0	0.04
	1.00017	0.75828		0.840057	1.15433		0.893406	0.997671		0	0.0689655	0	0	0	0.0689655
	0.671657	0.725987		0.734021	0.800183		1.03653	1.06532		0.0952381	0	0.047619	0	0.047619	0
	0.971467	0.862791		0.913098	0.846452		0.922066	1.05316		0	0	0	0	0	0
	0.68793	0.792155		0.697128	1.12226		0.943248	1.17204		0	0	0.125	0	-0.125	0
	0.73284	1.04128		0.613619	0.888502					0.05	0.0344828	0.1	0	-0.05	0.0344828
	0.380728	0.918274		0.44673	0.732595					0.0769231	0	0.0769231	0	0	0
	0.542086	0.667045		0.588761	1.01844					0	0.0294118	0	0	0	0.0294118
	0.512847	0.73679			1.06639					0	0	0	0.0416667	0	-0.0416667
	0.697394	1.04415								0.0588235	0.047619	0.0588235	0.047619	0	0
	0.752688	0.728799								0.0416667	0	0.0833333	0.0555556	-0.0416667	-0.0555556
	0.806104	0.78842								0	0.0416667	0.0588235	0.0833333	-0.0588235	-0.0416667
	0.758795	0.906751								0.0625	0	0.1875	0	-0.125	0
	0.504944	0.972659									0		0.0434783		-0.0434783
	0.75463										0.166667		0.0555556		0.111111
	0.804226										0		0.105263		-0.105263
	0.722961										0.153846		0.0769231		0.0769231
	0.85205										0.111111		0		0.111111

## Sheet: 2c
														Cyt-2L (normalized to Tubulin, relative to Veh)						Syn-2L (normalized to Tubulin, relative to Veh)
															Veh	NMDA					Veh	NMDA
															1.02781	1.657					0.759747	1.17482
															1.01074	1.61582					1.00846	1.25354
															0.961441	1.64076					1.2318	0.801621
														Nuc-2L (normalized to Tubulin, relative to Veh)						Casp-2L (normalized to Tubulin, relative to Cytosolic)
															Veh	NMDA				Cytosolic	Nuclear
															0.819384	0.736648				1.02781	1.78245
															0.994451	0.621266				1.01074	1.50327
															1.18616	0.639929				0.961441	1.54842
																				0.950376	5.76752
																				1.04962	5.69111
																				1.14898	7.00497
																				0.851018	9.43344

## Sheet: 2d 2e
	2d								2e
		Somal			Dendritic				Somal VDVAD-FITC (a.u)			Dendritic VDVAD-FITC (a.u)
		Veh	NMDA		Veh	NMDA			Veh	NMDA		Veh	NMDA
		566.82	294.82		142.24	215.21			818.9	569.32		191.28	319.96
		610.43	305.15		215.96	142.48			845.93	850.42		257.27	270.04
		154.69	125.71		79.19	128.68			354.99	778.33		150.58	212.48
		468.05	442.26		132.39	246.55			400.58	1250.35		111.57	308.57
		142.73	349.38		86.39	96.39			814.08	1321.66		204.06	351.26
		345.41	416.25		89.05	164.08			938.92	1449.6		163.31	403.99
		182.97	434.27		67.06	206.34			1202.79	569.85		229.91	252.99
		304.59	579.98		134.55	158.92			422.96	935.95		147.74	291.04
		127.38	864.03		61.89	154.05			1056.49	648.88		281.65	276.38
		660.88	370.13		216.3	307.19			624	771.27		138.92	227.89
		549.01	601.69		172.96	324.16			1060.7	715.6		319.76	312.71
		648.27	986.02		207.84	220.83			847.18	1070.19		191.68	293.79
									909.04	817.65		256.76	280.09
									846.19			256.04

## Sheet: Fig3
3a					3b					3c																								3d
Spine diameter (µm)					Spine diameter (µm)					x axis	Time (min)																							x axis	Time (min)
Veh		NMDA			Veh		NMDA			y axis	fEPSP slope (% baseline)																							y axis	fEPSP slope (% baseline)
Con-Sh	C2-Sh	Con-Sh	C2-Sh		DMSO	Z-VDVAD	DMSO	Z-VDVAD			WT	10 slices from 6 mice										KO	11 slices from 7 mice												WT	13 slices from 5 mice
0.822059	0.775123	0.519975	0.548039		0.612745	1.04706	0.441912	0.775123		time	fEPSP slope (% baseline)											fEPSP slope (% baseline)												Time (min)	fEPSP slope (% baseline)														Time (min)
0.784681	0.980392	0.441912	0.346569		0.98799	0.548039	0.367647	0.775123		2	101.966	98.0463	97.0738	104.709	99.5646	109.368	104.103	101.322	109.523	112.05		99.5328	101.981	102.989	106.133	108.702	97.325	89.3654	98.2711	103.693	97.9426	100.376		2	105.68	102.875	85.7382	103.074	101.434	100.61	93.955	93.5845	110.902	102.278	117.05	96.2125	110.76		2
0.245098	0.441912	0.490196	0.490196		0.367647	0.980392	0.27402	0.659926		4	100.213	95.7693	101.859	115.118	106.165	101.741	108.829	87.4162	110.421	97.0669		109.511	102.998	96.8478	115.583	95.9463	105.014	90.0868	81.2882	114.09	104.65	105.466		4	94.6026	104.363	95.1859	106.069	102.914	100.41	93.3521	97.0285	103.98	96.5715	98.3351	95.2794	103.625		4
0.441912	1.01054	0.659926	0.3875		0.883701	0.548039	0.27402	0.3875		6	101.91	107.033	96.3079	101.337	112.215	103.724	100.303	100.464	104.183	104.761		100.81	109.042	110.202	97.76	105.805	99.4531	91.0237	96.7019	97.5443	98.4972	98.8285		6	88.1603	98.339	105.946	100.329	101.214	97.1605	96.3664	103.618	107.867	92.9777	93.6534	107.137	99.176		6
0.27402	0.69326	0.624877	0.624877		0.612745	0.245098	0.441912	0.612745		8	101.147	96.1605	105.463	99.7327	98.0167	98.1021	89.885	112.439	90.2338	115.818		93.659	94.0352	95.2876	100.057	102.921	95.5302	112.919	111.376	103.879	93.5132	93.8748		8	80.7809	101.186	104.255	105.596	101.012	107.572	95.7808	89.0211	95.3705	97.2099	95.6067	106.57	98.7328		8
0.883701	0.69326	0.519975	0.548039		0.866544	0.866544	0.367647	0.659926		10	100.037	102.808	98.4714	95.5693	105.16	85.185	94.0076	97.7959	99.0249	93.1582		100.011	98.5151	95.0104	89.8525	101.756	91.6074	102.098	96.0811	111.605	107.176	103.368		10	91.7799	101.065	109.5	95.357	103.581	101.438	98.0831	95.3085	107.506	96.0712	113.239	98.2582	100.989		10
1.32561	0.441912	0.490196	0.27402		0.624877	0.3875	0.346569	0.50527		12	95.4375	99.1983	104.661	101.245	98.506	106.916	102.887	88.7063	103.456	99.4438		108.903	94.8549	99.5762	97.0893	94.5781	108.263	102.833	106.864	90.7327	98.1498	102.488		12	101.382	98.0494	109.435	108.251	101.797	99.5765	96.1367	116.132	89.7549	103.331	101.107	97.6302	97.531		12
0.714583	0.624877	0.624877	0.612745		1.23162	0.3875	0.367647	0.441912		14	99.4016	97.2046	105.59	88.3104	100.267	96.6256	101.244	106.272	100.33	99.9456		96.3227	102.35	103.806	96.3754	101.51	90.7917	109.584	108.294	92.3809	95.8783	95.7142		14	106.494	97.591	110.583	100.597	100.936	98.4895	101.08	101.02	99.4115	97.7167	97.2126	109.258	101.192		14
0.27402	0.784681	0.624877	0.173284		0.441912	0.714583	0.346569	0.624877		16	101.313	100.655	93.8139	97.2553	96.273	107.211	99.2063	116.786	90.2242	78.791		103.296	99.197	92.9289	102.235	92.1034	106.277	100.692	95.3767	97.0099	95.8315	99.0872		16	111.567	99.3765	100.761	90.1885	99.1327	96.9506	103.348	101.04	90.3652	96.7162	98.6986	99.8589	96.5919		16
0.612745	0.441912	0.857843	0.659926		0.624877	0.490196	0.3875	0.367647		18	96.9124	104.135	96.7007	100.069	96.2819	97.1683	102.96	90.2507	94.2063	93.4752		93.3312	104.859	103.033	98.2252	96.1682	99.0913	98.6641	109.688	96.8554	102.713	100.207		18	107.28	99.9717	89.5209	92.6565	91.7117	100.115	114.82	101.915	103.63	109.018	89.9783	92.0063	100.335		18
0.50527	0.714583	0.98799	0.245098		0.548039	0.3875	0.173284	0.612745		20	101.655	98.9878	100.049	96.6535	87.5816	93.9426	96.5809	98.5355	98.3843	105.509		94.6152	92.1676	100.319	96.6927	100.519	106.639	102.726	96.0671	92.1941	105.639	100.597		20	112.291	97.1728	89.0779	97.8965	96.2613	97.6717	107.08	101.351	91.2062	108.09	95.1314	97.7988	91.0591		20
0.548039	0.245098	0.548039	0.50527		0.490196	0.27402	0.3875	0.745466		22	88.2846	167.109	169.584	141.051	205.054	184.64	186.409	182.863	157.125	129.49		177.49	189.381	220.226	90.5953	148.068	138.873	84.1938	272.99	114.94	173.604	216.712		35	28.2102	20.3731	35.835	49.2165	43.8626	41.805	26.4839	29.9114	36.7987	28.566	56.6595	17.7258	24.6364		35
0.441912	0.3875	0.245098	0.367647		0.3875	1.27941	0.346569	0.346569		24	74.5572	122.38	148.898	122.536	160.013	165.915	135.483	111.052	131.068	150.803		140.54	155.989	185.019	95.4424	108.747	136.95	91.7639	218.184	108.071	136.926	179.341		37	45.3989	38.7457	37.9054	55.3954	40.7302	45.3635	37.8216	35.0038	42.2436	30.6656	47.2136	25.8584	38.9985		37
0.441912	0.490196	0.519975	0.27402		0.745466	0.490196	0.50527	0.624877		26	88.7098	130.295	140.562	117.144	162.299	158.468	136.897	137.935	131.694	150.548		137.76	151.578	184.571	87.0173	111.966	113.775	112.68	201.71	120.161	146.42	184.154		39	41.8748	49.9588	38.0408	61.8246	42.3741	53.5458	40.834	52.1932	46.1075	39.4461	54.7395	31.3818	44.702		39
0.3875	0.3875	0.50527	0.367647		0.784681	0.3875	0.3875	0.27402		28	95.6037	144.253	134.383	131.73	151.713	157.681	159.88	161.639	126.789	130.634		130.862	145.464	161.516	89.3763	110.663	113.421	134.688	187.378	126.471	139.638	180.77		41	53.9288	41.8561	51.0371	63.2286	52.1238	54.1915	43.7316	51.3781	54.7933	44.3826	65.1387	33.8617	40.8866		41
0.27402	0.367647	0.50527	0.27402		0.50527	0.775123	0.775123	0.548039		30	94.8337	137.842	141.334	121.672	153.572	153.235	154.083	130.544	112.721	147.282		137.077	137.153	176.168	108.138	127.015	128.246	129.647	203.963	109.693	143.64	173.529		43	57.2902	48.2172	54.6569	67.02	58.3238	64.5585	43.4445	56.2684	58.7394	48.2265	66.0868	42.1163	38.1514		43
0.50527	0.367647	0.441912	0.245098		1.1299	0.367647	0.27402	0.624877		32	101.927	145.693	136.972	122.337	154.444	153.626	150.356	115.493	113.485	138.373		141.735	137.046	167.236	119.709	141.181	108.909	131.202	203.363	122.093	136.739	166.762		45	55.6628	59.1978	64.5934	74.2539	66.4297	77.849	50.5985	69.5419	56.5166	53.0182	69.7086	47.873	48.3073		45
0.441912	0.3875	0.490196	0.245098		1.10968	0.98799	0.27402	0.714583		34	99.7232	147.777	143.504	141.712	145.53	144.182	148.521	146.485	117.96	114.075		137.35	147.763	157.535	120.988	145.796	119.436	135.311	189.059	128.595	136.024	164.114		47	63.3004	62.4529	69.4022	88.105	74.7687	65.875	52.8875	69.9279	48.0963	53.3868	70.6433	53.2313	46.6196		47
0.441912	0.69326	0.3875	0.50527		0.624877	0.3875	0.490196	0.624877		36	105.947	147.51	159.117	142.529	161.179	143.732	161.512	152.674	116.741	141.26		141.844	153.915	164.725	132.203	145.234	123.061	126.771	172.396	129.683	147.188	171.523		49	55.0455	63.44	64.6577	61.3328	75.0178	74.6062	61.5649	68.0957	53.4147	66.8668	74.2997	70.3434	54.1258		49
0.50527	0.441912	0.892157	0.27402		0.441912	0.27402	0.173284	0.50527		38	105.991	142.775	165.519	159.1	157.371	136.895	152.706	122.491	108.127	127.078		136.667	146.75	157.376	126.975	151.127	107.568	130.546	184.937	127.823	137.033	162.736		51	68.1882	65.3001	61.8918	91.5029	66.6045	69.1931	58.0089	60.0372	58.673	80.0308	76.2651	66.0115	49.5781		51
0.245098	0.69326	0.3875	0.27402		0.367647	0.3875	0.612745	0.346569		40	103.013	134.042	153.199	166.711	167.175	148.088	149.301	132.948	100.822	122.527		135.192	144.422	161.339	140.351	161.325	114.541	128.171	158.413	126.123	137.16	165.388		53	61.5776	74.6619	67.8482	77.0439	69.1253	87.0931	65.9247	67.5074	62.4705	71.0464	81.9374	75.6981	54.0043		53
0.745466	0.548039	0.50527	0.346569		0.245098	0.548039	0.27402	0.27402		42	104.384	145.098	146.902	158.2	156.499	147.346	153.699	151.068	105.378	163.137		126.047	142.212	164.13	132.756	149.095	116.967	129.3	144.742	143.68	135.877	163.79		55	78.8729	78.1144	70.3938	94.9009	75.8041	79.4524	75.6126	74.5118	59.7924	76.4305	79.5646	79.6531	51.8306		55
0.3875	0.50527	0.659926	0.173284		0.27402	0.548039	0.490196	0.612745		44	105.393	143.585	151.978	170.578	128.361	141.291	148.011	151.352	109.958	132.959		141.646	139.697	154.64	129.515	154.214	109.108	138.215	152.763	124.99	128.735	153.976		57	84.451	75.7323	71.3372	98.9964	74.5001	78.2651	81.1207	74.8795	57.9268	91.2005	84.0146	77.5536	49.4336		57
0.27402	0.714583	0.245098	0.490196		0.624877	0.784681	0.3875	0.367647		46	107.693	146.814	142.964	156.407	157.834	143.645	158.482	126.895	117.855	130.881		135.13	143.671	162.108	125.793	151.279	133.744	131.615	146.075	126.091	126.637	157.44		59	85.7417	76.715	74.973	100.552	75.0469	72.6224	88.4469	84.0226	59.6311	72.9354	88.6377	76.3369	55.5114		59
0.346569	0.3875	0.490196	0.367647		0.735294	0.69326	0.3875	0.784681		48	101.239	140.797	143.835	163.621	138.752	155.2	147.777	141.727	111.903	152.881		127.269	144.54	147.176	126.503	153.745	110.101	130.294	142.811	125.73	128.862	156.741		61	81.3253	75.5524	75.836	74.9693	78.2472	71.3203	83.3905	84.1942	60.9053	82.7097	86.5578	83.8665	60.8833		61
0.519975	0.441912	0.441912	0.27402		0.892157	0.745466	0.3875	0.3875		50	108.049	139.052	142.208	143.364	152.745	134.015	148.069	165.846	100.296	119.621		125.411	159.621	167.942	130.349	145.763	114.272	136.941	132.314	118.481	118.433	162.084		63	83.7383	75.3287	73.9355	90.8413	78.2926	78.4839	95.1225	65.0867	55.9885	82.0779	84.9014	83.2636	66.4029		63
0.27402	0.27402	0.346569	0.441912		0.441912	0.441912	0.245098	0.245098		52	103.411	139.967	142.631	147.708	138.289	134.145	150.917	139.82	102.443	110.026		130.274	155.009	144.277	122.598	162.035	139.901	126.021	134.692	127.675	120.999	157.065		65	88.6261	73.4072	72.6409	96.3405	75.72	85.8914	89.4345	74.4321	65.8285	94.5705	92.1263	89.8457	63.7235		65
0.745466	0.27402	0.3875	0.173284		0.490196	0.624877	0.441912	0.69326		54	95.5179	143.759	136.828	141.821	168.411	148.566	151.775	123.229	110.622	144.87		136.913	154.685	156.891	125.438	157.164	109.065	131.483	147.344	126.22	121.834	152.43		67	89.1817	79.0708	74.6218	86.2362	74.0891	80.9554	101.297	76.4912	60.7757	101.238	90.7948	75.3715	66.4357		67
0.857843	0.441912	0.612745	0.27402		0.3875	0.612745	0.50527	0.346569		56	103.755	139.218	142.667	149.222	135.193	151.201	152.061	145.753	112.161	124.19		133.491	150.541	159.542	127.297	173.56	115.967	140.407	138.235	119.125	131.989	152.238		69	83.5082	75.2234	72.6065	90.117	73.9403	82.1393	88.5847	72.1157	70.3627	84.5461	89.0957	80.981	68.5208		69
0.173284	0.27402	0.3875	0.441912		0.50527	0.775123	0.245098	0.50527		58	98.5195	139.222	150.836	139.663	133.201	142.461	150.2	167.097	110.789	127.201		131.811	143.075	153.287	116.75	161.173	116.932	140.857	134.692	135.008	125.254	160.613		71	84.8775	80.4132	73.8643	95.3123	75.9595	84.166	94.8086	79.4081	75.8676	92.0496	85.3515	72.0625	65.536		71
0.173284	0.50527	0.27402	0.490196		0.714583	0.3875	0.612745	0.367647		60	100.322	139.093	137.472	125.257	126.795	128.194	150.247	144.977	102.687	145.424		137.808	141.794	167.203	122.247	162.512	113.449	125.459	139.972	124.031	119.535	154.9		73	81.5441	75.4735	76.6233	91.7265	78.642	69.0209	93.5378	77.202	68.6679	93.8597	88.2835	75.3823	76.5359		73
0.50527	0.3875	0.27402	0.346569		0.69326	0.3875	1.10968	0.933333		62	101.268	140.493	142.856	132.569	129.953	133.967	150.013	136.417	97.3135	115.466		128.143	158.96	161.794	120.424	162.796	113.789	144.694	128.485	125.267	114.311	157.262		75	85.0851	81.5802	68.725	96.43	73.4549	80.8048	87.2603	73.9173	58.6003	87.3369	83.1118	77.6828	77.6556		75
0.3875	0.441912	0.50527	0.490196		0.735294	0.519975	0.612745	0.548039		64	99.809	143.783	167.8	126.923	141.67	139.598	158.663	161.475	99.197	128.055		140.676	150.091	158.004	120.757	158.042	103.546	128.064	113.776	115.932	119.843	152.13		77	72.0546	85.3574	70.419	87.4255	74.0956	93.7796	84.5924	69.8483	72.4496	82.4333	78.4328	75.8883	81.6024		77
0.27402	0.27402	0.441912	0.957108		0.659926	0.441912	0.659926	0.822059		66	104.418	137.968	169.826	121.463	130.63	131.684	145.365	170.189	108.509	163.313		139.14	135.872	147.93	125.823	163.678	116.286	135.212	130.005	124.584	129.303	156.849		79	80.2366	80.9353	72.4527	108.117	78.5158	91.0964	84.0144	76.9017	67.4063	85.099	84.3182	71.3842	76.3225		79
0.822059	0.548039	0.745466	0.612745		0.612745	0.441912	0.50527	0.892157		68	105.4	138.146	171.119	124.058	126.893	142.019	150.689	153.101	102.17	111.17		137.541	148.622	134.258	122.869	161.269	125.253	133.357	130.619	125.814	117.798	159.544		81	89.496	81.8916	77.9753	84.3136	79.2407	83.3697	76.3552	77.055	78.1948	83.7299	80.7923	76.7353	73.0455		81
0.490196	0.548039	0.3875	0.735294		0.659926	0.27402	0.69326	0.624877		70	99.7494	140.578	164.975	107.639	114.581	146.364	145.126	135.936	104.341	137.325		153.858	141.428	148.388	113.797	167.791	110.235	141.349	117.277	124.803	122.776	153.503		83	87.6328	84.9581	69.6707	94.2571	76.1245	98.5901	81.7331	71.0371	70.2647	91.2005	80.9388	72.224	73.5577		83
0.980392	0.612745	0.775123	0.3875		0.98799	0.3875	0.659926	0.822059		72	100.668	144.536	162.39	103.876	113.843	130.432	148.173	165.01	93.6804	146.886		126.204	140.645	130.731	122.124	159.445	106.291	143.176	145.328	120.207	122.602	148.933		85	79.5912	87.8052	75.6547	77.8129	75.4514	71.9122	79.092	67.8812	72.9555	80.4784	83.9028	73.8426	69.0954		85
0.3875	0.519975	0.50527	0.659926		0.346569	0.883701	0.50527	0.346569		74	102.938	141.294	163.352	108.571	132.293	147.973	148.755	174.958	100.043	133.328		137.043	146.618	142.758	128.454	171.976	114.059	142.937	126.42	123.451	115.039	145.118		87	80.8595	86.4365	58.4717	76.7309	63.1582	86.6376	92.2631	76.8527	78.8177	77.6218	87.6097	79.6316	64.9155		87
0.822059	0.27402	0.441912	0.490196		0.3875	0.441912	0.548039	0.367647		76	99.4132	130.008	163.797	109.702	111.53	132.899	141.934	142.251	103.767	141.832		132.467	144.324	127.26	115.615	165.915	105.795	146.122	117.486	120.998	122.154	148.854		89	87.3467	85.0766	65.103	94.6326	68.7272	86.5192	78.4719	68.3775	71.0868	73.6265	82.7337	77.471	62.1212		89
0.612745	0.519975	1.10968	0.346569		0.548039	0.659926	0.775123	0.612745		78	101.67	136.511	167.407	112.008	111.192	142.466	151.884	149.697	97.237	150.451		122.775	170.963	133.729	120.782	159.12	114.981	149.303	83.5061	126.825	124.539	155.434		91	89.1873	87.8799	75.579	77.8039	75.0146	86.6268	82.7398	69.3458	69.4015	91.7665	88.0465	79.6136	67.2862		91
0.173284	0.548039	0.27402	0.624877		0.490196	0.346569	0.612745	0.548039		80	106.149	135.536	162.363	113.295	111.236	140.29	153.579	166.108	100.105	115.413		136.613	170.7	147.675	122.034	170.958	110.072	143.007	114.187	114.052	118.199	152.139		93	76.1064	89.1345	72.8544	91.5566	68.2807	83.3804	80.7073	66.6862	72.0417	92.5631	81.4714	79.183	63.4543		93
0.3875	0.27402	0.624877	0.659926		0.367647	0.441912	0.714583	0.519975
0.519975	0.346569	0.3875	0.27402		0.612745	0.346569	0.659926	0.245098
0.3875	0.245098	0.548039	0.367647		0.69326	0.27402	0.548039	0.27402
0.490196	0.612745	0.27402	0.346569		0.548039	0.346569	0.659926	0.441912
0.490196	0.173284	0.27402	0.245098		0.883701	0.346569	0.3875	0.50527
0.659926	0.441912	0.27402	0.490196		0.866544	0.3875	0.866544	0.490196
0.745466	0.490196	0.27402	0.27402		0.441912	0.3875	0.3875	0.50527
0.866544	0.367647	0.490196	0.490196		0.490196	1.15613	1.1299	0.624877
0.857843	0.3875	0.441912	0.3875		0.441912	0.367647	0.892157	0.346569
0.441912	0.548039	0.346569	0.50527		0.624877	0.745466	0.50527	0.957108
0.245098	0.548039	0.441912	0.173284		0.69326	0.98799	0.50527	0.3875
0.490196	0.27402	0.3875	0.346569		0.346569	1.1299	0.50527	0.745466
0.27402	0.346569	0.50527	0.548039		0.50527	0.3875	0.659926	0.346569
0.659926	0.3875	0.624877	0.50527		0.3875	0.612745	0.50527	0.3875
0.612745	0.245098	0.857843	0.624877		0.745466	0.50527	0.612745	0.714583
0.3875	0.50527	0.3875	0.3875		1.16262	0.441912	0.50527	1.01054
0.367647	0.490196	0.3875	0.346569		0.735294	0.612745	0.745466	0.245098
0.367647	0.367647	0.50527	0.50527		0.612745	0.980392	0.866544	1.09608
0.27402	0.490196	0.27402	0.98799		0.50527	0.735294	0.866544	0.50527
0.3875	0.519975	0.441912	0.745466		0.624877	0.714583	0.490196	0.548039
0.367647	0.50527	0.3875	0.3875		0.624877	0.50527	0.659926	0.3875
0.173284	0.50527	0.441912	0.866544		0.50527	0.27402	0.50527	0.173284
0.441912	0.519975	0.441912	0.822059		0.441912	0.367647	0.519975	0.50527
0.50527	0.346569	0.775123	0.27402		0.50527	0.775123	0.441912	0.27402
0.27402	0.548039	0.173284	0.441912		0.883701	0.745466	0.50527	0.367647
0.50527	0.367647	0.519975	0.50527		0.957108	0.27402	0.50527	0.346569
0.519975	0.346569	0.245098	0.775123		0.98799	0.173284	0.548039	0.490196
0.50527	0.548039	0.883701	0.173284		0.775123	0.490196	0.3875	0.346569
0.624877	0.367647	1.04706	0.866544		0.367647	0.441912	0.3875	0.245098
0.745466	0.519975	0.27402	0.69326		1.3973	0.612745	0.3875	0.441912
0.745466	0.3875	0.173284	0.866544		0.933333	0.27402	0.612745	0.659926
0.548039	0.3875	0.866544	0.3875		0.866544	0.3875	0.3875	0.3875
0.173284	0.346569	0.612745	1.01054		0.519975	0.27402	0.659926	0.441912
0.50527	0.50527	0.745466	0.27402		0.3875	0.775123	0.27402	0.3875
0.27402	0.3875	0.27402	0.367647		0.441912	0.27402	0.27402	0.173284
0.624877	0.775123	0.50527	0.735294		0.612745	0.441912	0.659926	0.346569
0.346569	0.519975	0.27402	1.04706		0.98799	0.50527	0.659926	0.173284
0.3875	0.27402	0.441912	0.735294		0.346569	0.714583	0.735294	0.367647
0.50527	0.346569	0.784681	0.441912		0.3875	0.3875	0.27402	0.346569
0.69326	0.624877	0.27402	0.624877		0.27402	0.519975	0.50527	0.490196
0.490196	0.441912	0.490196	0.624877		0.659926	0.612745	0.548039	0.3875
0.612745	0.3875	0.50527	0.612745		0.69326	0.3875	0.367647	0.50527
0.346569	0.50527	0.441912	0.27402		0.775123	0.892157	0.367647	0.3875
0.346569	0.346569	0.50527	0.27402		0.346569	0.714583	0.27402	0.441912
0.714583	0.490196	0.3875	0.245098		0.548039	0.27402	0.441912	0.27402
0.624877	0.490196	0.50527	0.624877		0.69326	0.367647	0.3875	0.519975
0.3875	0.50527	0.3875	0.784681		0.624877	0.659926	0.27402	0.367647
0.50527	1.09608	0.173284	0.866544		0.612745	0.367647	0.27402	0.27402
0.245098	0.624877	0.441912	0.775123		0.490196	0.441912	0.27402	0.173284
0.346569	0.548039	0.367647	0.3875		0.659926	1.04706	0.98799	0.745466
0.50527	0.441912	0.441912	0.548039		0.548039	1.24975	0.980392	0.745466
0.714583	0.624877	0.27402	0.659926		0.624877	0.367647	0.367647	1.20699
0.3875	0.50527	0.27402	0.346569		0.50527	0.745466	0.27402	1.03983
0.441912	0.346569	0.69326	0.612745		0.866544	0.490196	0.367647	0.892157
0.346569	0.98799	0.548039	0.173284		0.441912	0.866544	1.05417	0.714583
0.490196	0.3875	0.3875	0.346569		0.50527	0.27402	1.10294	1.09608
0.548039	0.441912	0.3875	0.50527		0.548039	0.441912	0.866544	0.624877
0.50527	0.548039	0.27402	0.714583		0.490196	0.548039	0.69326	1.1299
0.27402	0.441912	0.27402	0.3875		0.612745	0.50527	0.745466	0.892157
0.441912	0.50527	0.245098	0.3875		0.548039	1.05417	0.612745	0.612745
0.822059	0.346569	0.27402	0.441912		0.612745	0.519975	1.04706	0.866544
0.69326	0.3875	0.245098	0.822059		0.50527	0.714583	0.957108	0.659926
0.50527	0.548039	0.659926	0.441912		0.367647	0.441912	0.892157	0.69326
0.490196	0.490196	0.3875	0.490196		0.548039	0.490196	0.346569	0.27402
0.245098	0.441912	0.245098	0.3875		1.01054	0.27402	0.98799	0.612745
0.612745	0.490196	0.3875	0.69326		0.892157	0.441912	0.866544	0.745466
0.612745	0.3875	0.27402	0.775123		0.367647	0.612745	0.784681	0.866544
0.957108	0.346569	0.50527	0.346569		0.441912	0.27402	0.714583	0.624877
0.548039	0.50527	0.27402	0.519975		1.3027	0.367647	0.612745	0.490196
0.367647	0.490196	0.367647	0.27402		0.857843	0.822059	1.05417	0.519975
0.367647	0.346569	0.745466	0.346569		0.822059	0.50527	0.98799	0.745466
0.346569	0.490196	0.490196	0.441912		0.548039	0.775123	0.857843	0.659926
0.245098	0.50527	0.27402	0.245098		0.367647	0.745466	0.857843	0.659926
0.775123	0.784681	0.367647	0.441912		1.01054	0.659926	0.548039	0.624877
0.659926	0.346569	0.27402	0.612745		0.548039	0.548039	0.27402	0.548039
0.659926	0.27402	0.367647	0.624877		0.548039	0.27402	0.69326	0.659926
0.3875	0.441912	0.245098	0.624877		0.441912	0.441912	0.3875	0.866544
0.784681	0.367647	0.612745	0.98799		0.50527	0.367647	0.612745	0.441912
0.714583	0.69326	0.775123	0.3875		0.367647	0.346569	0.367647	0.441912
0.892157	0.346569	0.27402	0.50527		0.50527	0.3875	0.866544	0.27402
0.3875	0.659926	0.346569	0.441912		0.548039	0.659926	0.624877	0.50527
0.3875	0.548039	0.857843	0.775123		0.883701	0.612745	0.857843	0.490196
0.50527	0.441912	0.3875	0.441912		0.346569	0.367647	0.441912	0.441912
1.04706	0.548039	0.27402	0.27402		0.612745	0.346569	0.3875	0.3875
0.27402	0.866544	0.50527	0.745466		0.612745	0.784681	0.3875	0.519975
0.519975	0.50527	0.548039	0.775123		0.612745	0.624877	0.612745	0.367647
0.346569	0.69326	0.441912	0.612745		0.27402	0.50527	0.519975	0.27402
0.441912	0.548039	0.173284	0.612745		0.519975	0.27402	0.50527	0.3875
0.346569	0.50527	0.624877	0.27402		0.346569	0.27402	0.745466	0.612745
0.3875	0.441912	0.612745	0.245098		0.27402	0.3875	0.3875	0.346569
0.3875	0.659926	0.745466	0.27402		0.857843	0.3875	0.441912	0.27402
0.346569	0.745466	0.659926	0.69326		0.612745	0.245098	0.612745	0.3875
0.27402	0.27402	0.3875	0.519975		0.3875	0.50527	0.624877	0.3875
0.866544	0.50527	0.346569	0.892157		0.519975	0.27402	0.548039	0.50527
0.3875	0.735294	0.548039	0.173284		0.3875	0.3875	0.173284	0.624877
0.50527	0.441912	0.822059	0.441912		0.519975	0.519975	0.519975	0.27402
0.3875	0.50527	0.367647	0.745466		0.612745	0.612745	0.714583	0.245098
0.624877	0.624877	0.441912	0.346569		0.490196	0.3875	0.245098	0.3875
1.16262	0.441912	0.3875	0.490196		0.822059	0.735294	1.01054	0.245098
0.519975	0.441912	0.822059	0.69326		0.548039	0.441912	0.822059	0.3875
0.50527	0.367647	0.612745	0.27402		0.441912	0.27402	0.857843	0.612745
1.15613	0.441912	0.490196	0.245098		0.624877	0.745466	0.346569	0.3875
0.624877	0.3875	0.3875	0.50527		0.612745	0.69326	0.50527	0.27402
0.883701	0.490196	0.50527	0.745466		1.10294	0.612745	0.441912	0.3875
0.659926	0.50527	0.490196	0.3875		0.933333	0.245098	0.367647	0.27402
0.3875	0.490196	0.50527	0.346569		0.714583	0.346569	0.346569	0.173284
0.519975	0.957108	0.822059	0.3875		0.367647	0.866544	0.441912	0.27402
0.548039	0.50527	0.441912	0.624877		0.27402	0.69326	0.245098	0.624877
0.50527	0.822059	0.3875	0.27402		0.441912	0.441912	0.735294	0.173284
0.3875	0.27402	0.548039	0.346569		0.27402	0.346569	0.490196	0.441912
0.3875	0.659926	0.245098	0.3875		0.883701	0.50527	0.659926	0.490196
0.822059	0.883701	0.245098	0.367647		0.714583	0.714583	0.866544	0.27402
0.441912	0.612745	0.27402	0.367647		0.3875	0.27402	0.441912	0.346569
0.367647	0.548039	0.714583	0.784681		0.3875	0.659926	0.866544	0.245098
0.612745	0.933333	0.3875	0.3875		0.745466	0.624877	0.490196	0.441912
0.612745	0.548039	0.612745	0.624877		1.04706	0.346569	0.519975	0.346569
0.548039	0.659926	0.346569	0.3875		0.784681	0.745466	0.27402	0.957108
0.50527	0.27402	0.50527	0.346569		0.519975	0.612745	0.27402	0.612745
0.346569	0.50527	0.367647	0.346569		0.659926	0.346569	0.624877	0.659926
0.3875	0.367647	0.245098	0.548039		0.624877	0.173284	0.490196	0.441912
0.714583	0.441912	0.612745	0.745466		0.612745	0.490196	0.784681	0.624877
0.173284	0.548039	0.27402	0.490196		0.892157	0.50527	0.659926	0.245098
0.612745	0.346569	0.173284	0.612745		0.866544	0.490196	0.3875	0.624877
0.27402	0.519975	0.612745	0.612745		0.612745	0.69326	0.883701	0.245098
0.490196	0.346569	0.27402	0.27402		0.50527	0.27402	0.245098	0.346569
0.745466	0.346569	0.346569	0.714583		0.3875	1.42917	0.775123	0.27402
0.490196	0.27402	0.346569	0.612745		0.50527	0.346569	0.173284	0.245098
0.980392	0.714583	0.346569	0.612745		0.346569	0.714583	0.441912	0.27402
0.624877	0.519975	0.50527	0.27402		0.745466	0.745466	0.27402	0.548039
0.3875	0.367647	0.346569	0.173284		0.624877	0.490196	0.612745	0.548039
0.519975	0.50527	0.50527	0.3875		0.612745	0.367647	0.367647	0.857843
0.775123	0.548039	0.548039	0.548039		0.519975	0.50527	0.612745	0.441912
0.735294	0.490196	0.3875	0.441912		0.548039	0.784681	0.245098	0.866544
0.745466	0.346569	0.548039	0.624877		0.612745	0.735294	0.441912	0.441912
0.857843	0.745466	0.612745	0.3875		0.50527	0.27402	0.441912	0.612745
0.612745	0.624877	0.346569	0.490196		0.346569	0.50527	0.612745	0.612745
0.441912	0.3875	0.27402	0.3875		0.612745	0.548039	0.346569	0.245098
0.714583	0.624877		0.27402		0.883701	0.3875	0.548039	0.784681
0.866544	0.441912		0.50527		0.441912	0.775123	0.245098	0.857843
0.745466	1.01054		0.245098		0.27402	0.519975	0.548039	0.866544
1.1299	0.50527		0.50527		0.714583	0.346569	0.3875	0.3875
0.624877	0.490196		0.659926		0.519975	0.346569	0.490196	0.866544
0.624877	0.624877		0.346569		0.519975	0.346569	0.3875	0.69326
0.612745	0.714583		0.346569		0.367647	1.16262	0.367647	0.822059
1.10294	0.612745		0.441912		0.548039	0.624877	0.441912	1.32561
0.548039	0.612745		0.245098		0.367647	0.441912	0.659926	0.50527
0.745466	0.50527		0.441912		0.441912	0.612745	0.548039	0.624877
0.659926	0.50527		0.3875		0.957108	0.3875	0.245098	0.490196
0.892157	0.50527		0.441912		0.612745	0.892157	0.173284	0.957108
0.490196	0.50527		0.519975		0.367647	0.775123	0.367647	1.01054
0.548039	0.441912		0.624877		0.490196	0.50527	0.50527	0.714583
0.50527	0.27402		0.3875		0.3875	0.3875	0.3875	0.624877
0.519975	0.490196		0.27402		0.98799	0.519975	0.714583	1.01054
0.3875	0.714583		0.245098		0.612745	0.50527	0.173284	0.441912
0.548039	0.27402		0.490196		0.857843	0.519975	0.548039	0.50527
0.27402	0.822059		0.245098		0.745466	0.784681	0.27402	0.659926
0.50527	0.27402		0.245098		0.745466	0.980392	0.245098	0.866544
0.933333	0.612745		0.27402		0.346569	0.98799	0.714583	0.745466
0.892157	0.245098		0.245098		0.3875	0.346569	0.548039	0.346569
0.490196	0.27402		0.367647		0.659926	0.3875	0.775123	1.22549
0.490196	0.27402		0.441912		0.612745	0.245098	0.27402	0.548039
0.441912	0.50527		0.27402		0.441912	0.346569	0.346569	0.892157
0.441912	0.441912		0.173284		0.714583	1.05417	0.3875	0.735294
0.3875	0.3875		0.367647		0.490196	0.346569	0.27402	0.745466
0.612745	0.612745		0.548039		0.346569	0.659926	0.714583	0.548039
0.441912	0.3875		0.367647		0.441912	0.612745	0.441912	1.03983
0.27402	0.714583		0.69326		0.3875	0.612745	0.27402	0.50527
0.367647	0.714583		0.346569		0.346569	0.69326		0.346569
0.3875	0.548039		0.27402		0.548039	0.27402		0.3875
0.367647	0.346569		1.05417		0.441912	0.612745		0.745466
0.659926	0.441912		0.3875		0.822059	0.612745		0.367647
0.441912	0.624877		0.50527		0.745466	0.50527		0.98799
0.3875	0.27402		0.3875		0.659926	0.50527		0.857843
0.50527	0.3875		0.612745		0.441912	0.367647		0.50527
0.3875	0.27402		0.3875		0.624877	0.659926		0.612745
0.714583	0.27402		1.04706		0.346569	0.441912		0.822059
0.441912	0.490196		0.50527		0.519975	0.866544		0.548039
0.50527	0.745466		0.519975		0.490196	0.27402		0.548039
0.50527	0.441912		0.735294		0.346569	0.50527		0.3875
0.745466	0.612745		0.775123		0.624877	0.3875		0.245098
0.50527	0.612745		0.27402		0.624877	0.441912		0.624877
0.612745	0.441912		0.3875		0.490196	0.27402		0.346569
0.3875	0.3875		0.490196		0.735294	0.50527		0.69326
0.245098	0.27402		0.957108		0.3875	0.3875		0.784681
0.27402	0.714583		0.548039		0.866544	0.548039		0.548039
0.735294	0.245098		0.612745		0.27402	0.519975		0.3875
0.3875	0.548039		0.50527		0.659926	0.519975		0.866544
0.441912	0.50527		0.933333		0.624877	0.3875		0.735294
0.490196	0.367647		0.346569		0.775123	0.624877		0.50527
0.775123	0.27402		0.50527		0.624877	0.50527		0.490196
0.441912	0.490196		0.519975		0.3875	0.519975		0.367647
0.441912	0.441912		0.441912		0.892157	0.367647		0.775123
0.441912	0.346569		0.367647		0.659926	0.490196		0.659926
0.441912	0.3875		0.245098		0.490196	0.775123		0.441912
0.659926	0.367647		0.490196		0.490196	0.441912		0.27402
0.3875	0.490196		0.367647		0.612745	0.490196		0.745466
0.612745	0.441912		0.367647		0.3875	0.490196		0.50527
0.490196	0.659926		0.27402		0.346569	0.822059		0.892157
0.612745	0.490196		0.346569		0.624877	0.612745		0.775123
0.933333	0.3875		1.01054		0.866544	0.69326		0.3875
0.3875	0.548039		0.50527		0.27402	0.490196		0.624877
0.98799	0.27402		0.441912		0.548039	0.745466		0.490196
0.441912	0.612745		0.548039		0.441912	0.519975		0.50527
0.346569	0.27402		0.367647		0.27402	0.3875		0.612745
0.441912	0.519975		0.519975		0.441912	0.50527		0.659926
0.69326	0.441912		0.745466		0.367647	0.50527		0.548039
0.548039	0.3875		0.50527		0.612745	0.612745		0.3875
0.548039	0.3875		0.50527		0.745466	0.3875		0.441912
0.173284	0.745466		0.745466		0.866544	0.714583		0.822059
0.50527	0.519975		0.612745		0.612745	0.3875		0.857843
0.714583	0.490196		0.490196		0.367647	1.15613		0.441912
0.490196	0.367647		0.624877		0.367647	0.519975		0.367647
0.50527	0.3875		0.548039		0.441912	0.346569		0.519975
0.866544	0.612745		0.245098		0.548039	0.3875		0.3875
0.612745	0.69326		0.27402		0.659926	0.714583		0.490196
0.490196	0.3875		0.659926		0.490196	0.441912		0.519975
0.745466	0.27402		0.892157		0.883701	0.612745		0.50527
0.69326	0.27402		0.612745		0.519975	0.612745		0.490196
0.745466	0.3875		0.50527		0.3875	0.714583		0.714583
0.490196	0.346569		0.624877		0.784681	0.548039		0.624877
0.98799	0.3875		0.346569		0.745466	0.548039		1.10968
0.346569	0.892157		0.27402		0.822059	0.735294		0.69326
0.714583	0.519975		0.27402		0.714583	0.624877		0.3875
0.69326	0.441912		0.346569		0.50527	0.69326		0.784681
0.784681	0.490196		0.346569		0.892157	0.50527		1.01054
0.548039	0.892157		0.346569		0.548039	0.612745		0.27402
0.27402	0.784681		0.519975		0.367647	0.659926		0.367647
0.69326	0.548039		0.27402		0.50527	0.346569		0.3875
0.822059	0.50527		0.346569		0.883701	0.27402		0.659926
0.822059	0.548039		0.346569		0.441912	0.612745		0.714583
0.612745	0.659926		0.367647		0.624877	0.3875		0.490196
0.3875	0.245098		0.441912		0.745466	0.735294		0.548039
0.612745	0.50527		0.441912		0.519975	0.519975		0.27402
0.3875	0.69326		0.624877		0.745466	0.612745		0.367647
0.745466	0.27402		0.714583		0.775123	0.27402		0.612745
0.548039	0.745466		0.624877		0.866544	0.548039		0.27402
0.714583	0.27402		0.441912		0.612745	0.441912		0.519975
0.367647	0.548039		0.490196		0.50527	0.50527		0.866544
0.367647	0.548039		0.69326		0.367647	0.892157		0.980392
0.892157	0.27402		0.3875		0.490196	0.822059		0.441912
	0.441912		0.624877		0.822059	0.714583		0.50527
	0.612745		0.245098		0.50527	0.441912		0.3875
	0.612745		0.367647		0.866544	0.957108		0.245098
	0.367647		0.27402		0.441912	0.548039		0.3875
	0.27402		0.441912		0.714583	1.04706		0.367647
	0.245098		0.624877		0.27402	0.735294		0.784681
	0.27402		0.735294		0.367647	0.857843		0.784681
	0.367647		0.612745		0.519975	0.27402		0.490196
	0.367647		0.367647		0.69326	0.659926		0.3875
	0.50527		0.490196		0.624877	0.346569		0.50527
	0.745466		0.346569		0.548039	0.933333		0.346569
			0.173284		0.27402	0.857843		0.27402
			0.27402		0.612745	0.933333		0.857843
			0.50527		0.624877	0.933333		0.866544
			0.3875		0.612745	0.659926		0.441912
			0.367647		0.548039	0.346569		0.367647
			0.3875		0.866544	0.173284		0.27402
			0.50527		0.548039	0.490196		0.745466
			0.624877		0.548039	0.933333
			0.3875		0.367647	0.441912
			0.714583		0.3875	0.3875
			0.50527		0.441912	0.27402
			0.892157		0.367647	0.441912
			0.714583		0.441912	0.27402
			0.624877		0.745466	0.27402
			0.659926		0.624877	0.50527
			0.548039		0.784681	0.3875
			0.245098		0.441912
			0.624877		0.659926
			0.346569		0.883701
			0.612745		0.441912
			0.775123		0.3875
			0.714583		0.3875
			0.3875		0.441912
			0.346569		0.346569
			0.3875		0.69326
			0.612745		0.775123
			0.441912		0.50527
			0.3875		0.490196
			0.519975		1.16262
			0.548039		0.27402
			0.3875		0.548039
			0.612745		0.69326
			0.50527		0.367647
			0.3875		0.3875
			0.50527		0.27402
			0.346569		1.27941
			0.346569		0.822059
			0.3875		0.441912
			0.346569		0.27402
			0.519975		0.346569
			0.245098		0.490196
			0.548039		0.624877
			0.27402		0.612745
			0.27402		0.367647
			0.548039		0.50527
			0.441912		0.50527
			0.745466		0.548039
			0.612745		0.346569
			0.367647		0.866544
			0.659926		0.784681
			0.745466		0.441912
			0.612745		0.27402
			0.3875		0.548039
			0.624877		0.346569
			0.659926		0.612745
			0.367647		0.775123
			0.50527		0.548039
			0.745466		0.27402
			0.866544		0.548039
			0.548039		0.612745
			0.441912		0.612745
			0.3875		0.490196
			0.714583		0.441912
			0.50527		0.714583
					0.866544
					0.245098
					0.3875
					0.490196
					0.441912
					0.346569
					0.346569
					0.490196
					0.624877
					0.3875
					0.3875
					0.27402
					0.346569
[truncated: 20 more columns]

## Sheet: 4a
	GluA1 (normalized to Tubulin, relative to WT)					GluA2 (normalized to Tubulin, relative to WT)					GluA3(normalized to Tubulin, relative to WT)					GluN1 (normalized to Tubulin, relative to WT)
	WT	KO				WT	KO				WT	KO				WT	KO
	1.11738	1.2634				0.954346	1.19144				1.06858	0.963463				1.05697	0.890182
	1.09842	1.19241				1.06386	1.49129				0.935557	1.06297				1.22445	0.955568
	1.04493	1.43473				1.00779	1.13564				1.02598	1.02837				0.902355	1.03435
	0.739281	1.43684				0.974007	1.1043				0.969883	1.21676				0.81622	1.83742
		1.70627					0.956298					1.252					1.12032

## Sheet: 4b-c
	4b						4c
	Gria1 mRNA (normalized to 18S, relative to WT)						fEPSP decay time (ms)
	WT	KO					Naspm ( 50 µM)
	0.926467	0.920067					WT	KO
	1.00822	0.707995					25.83	25.7
	1.17886	1.3725					20.32	32.29
	0.906458	0.874771					25.15	21.76
	0.875429	1.39247					25.17	25.92
	1.10456	0.956815					31.25	22.56
		1.07101					25.63	14.13
							26.42	19.56
							18.38	17.46
							23.55	30.24
							25	37.39
							29.27	18.29
							28.26	24
							19.61	24.44
							29.38	31.88
							18.48	20.84
							29.28
							22.5
							34.18
							18.75

## Sheet: 4d
	T-GluA1 (normalized to Tubulin, relative to Veh)
	WT-Veh	WT-NMDA	KO-Veh	KO-NMDA
batch 1	0.834605	0.655399	0.939566	0.951806
	1.11846	0.529092	1.11315	1.04097
	1.04693	0.360478	0.947289	1.21694
batch 2	0.896497	0.516741	1.16383	0.869996
	1.1035	0.577305	0.836166	0.669155
batch 3	1.04348	0.801242	0.97551	0.726531
	0.956522	0.850932	1.02449	0.518367
	S-GluA1 (normalized to Tubulin, relative to Veh)
	WT-Veh	WT-NMDA	KO-Veh	KO-NMDA
batch 1	0.746928	0.44062	0.613589	1.31886
	1.1831	0.304767	1.09808	1.56146
	1.06998	0.31378	1.28833	1.05557
batch 2	0.937377	0.508229	0.623047	1.01869
	1.06262	0.427361	1.37695	1.27665

## Sheet: 5a
	S473/T-Akt (Relative to WT)				T-Akt (Relative to WT)				S9/T-GSK3β (Relative to WT)				T-GSK3β (Relative to WT)
	WT	KO			WT	KO			WT	KO			WT	KO
	0.950716	1.10572			1.07526	0.990025			0.821091	1.53387			1.27758	0.829397
	1.03496	1.53734			0.902283	0.972651			0.996979	1.26188			1.04993	0.914383
	1.00051	1.26478			1.07753	0.915825			1.10158	1.52893			0.907183	0.89559
	1.01381	1.21042			0.944923	0.706249			1.08035	1.12059			0.765299	0.736357

## Sheet: 5b
	Rictor (normalized to Tubulin, relative to WT)				mTOR (normalized to Tubulin, relative to WT)
	WT	KO			WT	KO
	1.08774	1.16284			1.08463	1.79927
	1.17283	1.45003			1.1659	2.15092
	1.08845	1.79106			1.04894	1.86024
	0.650984	1.27145			0.700528	2.55171
		1.32787				1.76634

## Sheet: 5c
		Rictor (Relative to Vector)
		Vector	Casp-2L
		0.72052	0.541559
		1.18017	0.311465
		1.09931	0.328755

[truncated: 13 more sheets: 5d, 5e, 5f, Fig6, s1, s2, s3, s4, s5a, s5b, s5c, s5d, s6]
